# Supplementary material for: Prevalence and Clinical Significance of Aural Symptoms in Vestibular Migraine with and Without Ménière’s Disease
Source: J Clin Med. 2026 Feb 24;15(5):1687. doi: 10.3390/jcm15051687 (PMC12986516; doi:10.3390/jcm15051687)
Supplement: Supplementary file 1 [file jcm-15-01687-s001.zip]

Archive with 1 entries (1 files):
- jcm-4145500-supplementary.pdf
